# Supplementary material for: Complete Chloroplast Genome Determination of Ranunculus sceleratus from Republic of Korea (Ranunculaceae) and Comparative Chloroplast Genomes of the Members of the Ranunculus Genus
Source: Genes (Basel). 2023 May 25;14(6):1149. doi: 10.3390/genes14061149 (PMC10298533; doi:10.3390/genes14061149)
Supplement: Supplementary file 1 [file genes-14-01149-s001.zip]

Archive with 1 entries (1 files):
- genes-2393207-supplementary.pdf
